# Supplementary material for: Large language models identify immigration attitudes in online discourse regardless of language
Source: Sci Rep. 2026 May 20;16:20118. doi: 10.1038/s41598-026-52167-6 (PMC13324188; doi:10.1038/s41598-026-52167-6)
Supplement: Supplementary file 1 — Supplementary Information. [file 41598_2026_52167_MOESM1_ESM.tex]

\section*{SI Appendix}

\begin{sidewaystable}[p]

\centering
\footnotesize
\caption{\textbf{Comparative summary of previous literature on multilingual classification approaches}}
\label{tab:literature-review}
\begin{tabular}{p{3.2cm} p{4.2cm} p{3.5cm} p{3.8cm} p{3.8cm} p{1.8cm}}
\hline
\textbf{Approach in the literature} & \textbf{Main finding} & \textbf{Main strengths} & \textbf{Main limitations} & \textbf{Main gaps} & \textbf{References} \\
\hline
\multicolumn{6}{l}{} \\


Translation based multilingual pipelines
\cite{MetaAI2024,Bizzoni2020,Ji2023,Savoldi2021,Artetxe2023,Lai2023,Zhang2024}
Large scale LLM deployment
\cite{Carammia2024,Hu2021}

Encoder based multilingual classification 
& Cross lingual classification has been built mainly around encoder based models, especially for supervised text classification and hate speech detection. 
& Open source, relatively lightweight, easy to fine tune and practical for large scale deployment. 
& Less effective on semantically demanding tasks involving implicit meaning, coded language and context rich interpretation. Often centered on binary classification. 
& Limited evidence on nuanced multilingual stance classification, especially for culturally rich topics such as immigration across many languages. 
& \cite{Devlin2018,Albladi2025,Pires2019,Zhang2025,Castillo-Lpez2023} \\

Decoder only LLM based classification 
& Decoder only models support multilingual reasoning and more complex classification tasks, and fine tuned versions can outperform BERT based approaches in culturally rich multilingual settings. 
& Strong contextual and semantic capabilities, with better performance on tasks involving indirect meaning, obfuscation and culturally specific language. 
& Often larger and more computationally expensive, and many applications rely on commercial APIs such as ChatGPT, Claude and Gemini, or on very large models that are harder to deploy at scale. 
& Limited evidence on whether smaller open source decoder only models can be fine tuned for multilingual classification and then deployed efficiently at very large scale. 
& \cite{Zhang2025,MetaAI2024,Wei2022,Singh2025,Ahuja2023} \\

Classification task 
& Most work centers on binary hate speech detection. Immigration classification is more demanding because it requires both topic detection and multiclass stance classification, often in more challenging real world multilingual social media settings. 
& Binary tasks are easier to define, annotate and evaluate. Benchmark settings also make comparison easier. 
& Binary hate speech labels do not capture subtle policy disagreement, coded expressions and context dependent meanings in immigration discourse. Benchmark evaluations may also say less about real world deployment. 
& Limited work jointly addressing topic detection and multiclass stance classification across languages in real world settings rather than benchmark tasks alone. 
& \cite{Albladi2025,Singh2025,Castillo-Lpez2023} \\

Pretraining language imbalance and cross lingual bias 
& Uneven language representation during pretraining can produce systematic performance differences across languages. General multilingual capability does not imply equal accuracy across all languages. 
& Brings attention to the role of pretraining composition in shaping downstream multilingual performance. Also motivates targeted fine tuning for under represented languages. 
& Accuracy gaps can persist across languages, especially for lower resource languages and culturally specific content. 
& Limited evidence on whether targeted fine tuning with very small amounts of additional data can reduce cross lingual accuracy gaps in both topic and stance classification. 
& \cite{MetaAI2024,Wang2025,Bizzoni2020,Ji2023,Savoldi2021} \\

Translation based multilingual pipelines 
& Translating content into a single language, usually English, simplifies multilingual classification pipelines. 
& Reduces the need to fine tune or maintain separate models for many languages. 
& Translation can introduce bias, distort meaning and reduce classification performance. It can also become financially and computationally impractical at very large scale. 
& Limited evidence on whether translation based pipelines remain valid and efficient using a lightweight decoder only model deployed at large scale. 
& \cite{MetaAI2024,Bizzoni2020,Ji2023,Savoldi2021,Artetxe2023,Lai2023,Zhang2024} \\

Large scale LLM deployment 
& Accuracy is only one dimension of model choice. Financial cost, computational efficiency and environmental sustainability also shape feasibility at inference scale. 
& Optimized fine tuned open source LLMs can support scalable deployment. 
& Large LLMs and API based systems can be prohibitively expensive and energy intensive for corpora with billions or trillions of tokens. 
& Limited work jointly evaluating classification performance, financial cost and environmental sustainability in realistic social science deployments of LLMs at scale. 
& \cite{Carammia2024,Hu2021}\\

\hline
\end{tabular}
\vspace{1mm}
\captionsetup{justification=raggedright,singlelinecheck=false}
\caption*{\scriptsize \textit{Note:} The table summarizes the main strands of previous literature discussed in the 'Introduction' section and compares them in terms of substantive findings, advantages, limitations and remaining gaps.}
\label{tab:previous_literature_comparison}
\end{sidewaystable}
\begin{table}[H]
\centering
\footnotesize
\caption{Twitter/X search terms by language. Arabic, Hindi and Korean terms are reported in Latinized transliteration for compatibility with standard LaTeX compilation.}
\label{tab:tweet-search-term}
\begin{tabular}{|l|p{10cm}|}
\hline
\textbf{Language} & \textbf{Search Term} \\
\hline
English & 
\begin{tabular}[t]{@{}l@{}}
immigration, migration, refugee, migrant, illegal immigration, \\
border control, migration crisis, foreigner, asylum seeker, asylee \\
\#refugee, \#migrant, \#immigration
\end{tabular} \\
\hline
Spanish & 
\begin{tabular}[t]{@{}l@{}}
migrante, refugiad, inmigrant, migración, inmigración \\
\#inmigracion, \#migrantes
\end{tabular} \\
\hline
Arabic & 
\begin{tabular}[t]{@{}l@{}}
hijra, laji, muhajir, hijra ghayr shar'iyya, muraqabat al hudud, azmat al hijra, \\
ajnabi, talib luju \\
\#lajiun, \#hijra
\end{tabular} \\
\hline
French & 
\begin{tabular}[t]{@{}l@{}}
immigration, migrant, immigrant, immigré, réfugié, clandestin, \\
immigrants illégaux, immigrants, migrants \\
\#immigration, \#migrants
\end{tabular} \\
\hline
German & 
\begin{tabular}[t]{@{}l@{}}
Einwanderung, Zuwanderung, Migrant, Einwanderer, Zuwanderer, \\
Flüchtling, illegale Einwanderer, Grenzkontrolle, \\
Asylant, Asylbewerber, Asylsuchende, Asylwerber, \\
Menschenhandel, Schleuser, Flüchtlingskrise \\
\#Einwanderung, \#Migranten
\end{tabular} \\
\hline
Hindi & 
\begin{tabular}[t]{@{}l@{}}
aavrajan, pravaas, sharanarthi, pravaasi, avaidh aavrajan, \\
seema niyantran, pravaas sankat, videshi, sharanarthi aavedankarta \\
\#sharanarthi, \#aavrajan
\end{tabular} \\
\hline
Hungarian & 
\begin{tabular}[t]{@{}l@{}}
bevándorlás, migráció, menekült, migráns, illegális bevándorlás, \\
határellenőrzés, migrációs válság, külföldi, menedékkérő, \\
menedékjogot kérő, bevándorló \\
\#menekültek, \#bevándorlás
\end{tabular} \\
\hline
Indonesian & 
\begin{tabular}[t]{@{}l@{}}
imigrasi, migrasi, pengungsi, migran, imigrasi ilegal, \\
kontrol perbatasan, krisis migrasi, orang asing, pencari suaka \\
\#pengungsi, \#imigrasi
\end{tabular} \\
\hline
Italian & 
\begin{tabular}[t]{@{}l@{}}
immigra, migrant, rifugiat, clandestin, invasione, sbarchi, \\
immigrazione clandestina \\
\#immigrazione, \#migranti
\end{tabular} \\
\hline
Polish & 
\begin{tabular}[t]{@{}l@{}}
imigracja, migracja, uchodźc, migrant, nielegalna imigracja, \\
kontrola graniczna, kryzys migracyjny, cudzoziemiec, \\
osoba ubiegająca się o azyl, azylant \\
\#uchodźcy, \#imigracja
\end{tabular} \\
\hline
Portuguese & 
\begin{tabular}[t]{@{}l@{}}
Imigração, migração, migrante, imigrante, refugiado, asilad \\
\#imigração, \#migrantes
\end{tabular} \\
\hline
Turkish & 
\begin{tabular}[t]{@{}l@{}}
göç, göçmen, mülteci, mülteciler, yasa dışı göçmenler, \\
göçmenler \\
\#göç, \#göçmenler
\end{tabular} \\
\hline
Korean & 
\begin{tabular}[t]{@{}l@{}}
imin, iju, nanmin, nanmindeul, ijuja, ijumin, bulbeop imin, \\
gukgyeong tongje, iju wigi, oegugin, mangmyeong sincheongja, mangmyeongja, \\
talbukja, bukhan ital jumim, talbukmin, saeteomin \\
\#nanmin, \#imin
\end{tabular} \\
\hline
\end{tabular}
\label{search_terms}
\end{table}

% This is the table with no-latin characters
% \begin{table}[H]
% \label{tab:tweet-search-term}
% \centering
% \footnotesize
% \caption{Twitter/X Search Terms by Language}
% \begin{tabular}{|l|p{10cm}|}
% \hline
% \textbf{Language} & \textbf{Search Term} \\
% \hline
% English & 
% \begin{tabular}[t]{@{}l@{}}
% immigration, migration, refugee, migrant, illegal immigration, \\
% border control, migration crisis, foreigner, asylum seeker, asylee \\
% \#refugee, \#migrant, \#immigration
% \end{tabular} \\
% \hline
% Spanish & 
% \begin{tabular}[t]{@{}l@{}}
% migrante, refugiad, inmigrant, migración, inmigración \\
% \#inmigracion, \#migrantes
% \end{tabular} \\
% \hline
% Arabic & 
% {\arabicfont
% \begin{tabular}[t]{@{}l@{}}
% هجرة, لاجئ, مهاجر, هجرة غير شرعية, مراقبة الحدود, أزمة الهجرة, \\
% أجنبي, طالب لجوء \\
% \#لاجئون, \#هجرة
% \end{tabular}} \\
% \hline
% French & 
% \begin{tabular}[t]{@{}l@{}}
% immigration, migrant, immigrant, immigré, réfugié, clandestin, \\
% immigrants illégaux, immigrants, migrants \\
% \#immigration, \#migrants
% \end{tabular} \\
% \hline
% German & 
% \begin{tabular}[t]{@{}l@{}}
% Einwanderung, Zuwanderung, Migrant, Einwanderer, Zuwanderer, \\
% Flüchtling, illegale Einwanderer, Grenzkontrolle, \\
% Asylant, Asylbewerber, Asylsuchende, Asylwerber, \\
% Menschenhandel, Schleuser, Flüchtlingskrise \\
% \#Einwanderung, \#Migranten
% \end{tabular} \\
% \hline
% Hindi & 
% {\hindifont
% \begin{tabular}[t]{@{}l@{}}
% आव्रजन, प्रवास, शरणार्थी, प्रवासी, अवैध आव्रजन, \\
% सीमा नियंत्रण, प्रवास संकट, विदेशी, शरणार्थी आवेदनकर्ता \\
% \#शरणार्थी, \#आव्रजन
% \end{tabular}} \\
% \hline
% Hungarian & 
% \begin{tabular}[t]{@{}l@{}}
% bevándorlás, migráció, menekült, migráns, illegális bevándorlás, \\
% határellenőrzés, migrációs válság, külföldi, menedékkérő, \\
% menedékjogot kérő, bevándorló \\
% \#menekültek, \#bevándorlás
% \end{tabular} \\
% \hline
% Indonesian & 
% \begin{tabular}[t]{@{}l@{}}
% imigrasi, migrasi, pengungsi, migran, imigrasi ilegal, \\
% kontrol perbatasan, krisis migrasi, orang asing, pencari suaka \\
% \#pengungsi, \#imigrasi
% \end{tabular} \\
% \hline
% Italian & 
% \begin{tabular}[t]{@{}l@{}}
% immigra, migrant, rifugiat, clandestin, invasione, sbarchi, \\
% immigrazione clandestina \\
% \#immigrazione, \#migranti
% \end{tabular} \\
% \hline
% Polish & 
% \begin{tabular}[t]{@{}l@{}}
% imigracja, migracja, uchodźc, migrant, nielegalna imigracja, \\
% kontrola graniczna, kryzys migracyjny, cudzoziemiec, \\
% osoba ubiegająca się o azyl, azylant \\
% \#uchodźcy, \#imigracja
% \end{tabular} \\
% \hline
% Portuguese & 
% \begin{tabular}[t]{@{}l@{}}
% Imigração, migração, migrante, imigrante, refugiado, asilad \\
% \#imigração, \#migrantes
% \end{tabular} \\
% \hline
% Turkish & 
% \begin{tabular}[t]{@{}l@{}}
% göç, göçmen, mülteci, mülteciler, yasa dışı göçmenler, \\
% göçmenler \\
% \#göç, \#göçmenler
% \end{tabular} \\
% \hline
% Korean & 
% {\koreanfont
% \begin{tabular}[t]{@{}l@{}}
% 이민, 이주, 난민, 난민들, 이주자, 이주민, 불법 이민, \\
% 국경 통제, 이주 위기, 외국인, 망명 신청자, 망명자, \\
% 탈북자, 북한이탈주민, 탈북민, 새터민 \\
% \#난민, \#이민
% \end{tabular}} \\
% \hline
% \end{tabular}
% \label{search_terms}
% \end{table}

\begin{table}[H]
\centering
\footnotesize
\caption{Number of labeled tweet observations by language used for training, test, and additional test evaluation.}
\label{tab:tweet-language-distribution}
\begin{tabular}{lrrr}
\toprule
\textbf{Language} & \textbf{Training (75\%)} & \textbf{Test (25\%)} & \textbf{Additional Test} \\
\midrule
English     & 1125 & 375 & 0   \\
Spanish     & 750  & 250 & 0   \\
Turkish     & 75   & 25  & 400 \\
Arabic      & 75   & 25  & 200 \\
Italian     & 75   & 25  & 100 \\
Indonesian  & 75   & 25  & 0   \\
Hindi       & 75   & 25  & 0   \\
Hungarian   & 75   & 25  & 0   \\
Polish      & 75   & 25  & 0   \\
Portuguese  & 75   & 25  & 100 \\
French      & 75   & 25  & 100 \\
German      & 75   & 25  & 100 \\
Korean      & 0    & 0   & 100 \\
\midrule
\textbf{Total} & \textbf{2,700} & \textbf{1,100} & \textbf{1,100} \\
\bottomrule
\end{tabular}
\end{table}

\begin{table}[H]
\centering
\footnotesize
\caption{Training and test set sizes for each fine-tuned model.}
\label{tab:tweet-language-distribution-fine-tuning}
\begin{tabular}{lrr}
\toprule
\textbf{Model} & \textbf{Training Set Size} & \textbf{Test Set Size} \\
\midrule
English-only            & 1,125 & 375 \\
Spanish-only            & 750   & 250 \\
English--Spanish         & 1,875 & 625 \\
Multilanguage (12 lang) & 2,625 & 875 \\
\bottomrule
\end{tabular}
\end{table}

\begin{table}[H]
\label{llama2-lang-share}
\centering
\footnotesize
\caption{Language distribution in the LLaMA 2 pretraining data for languages with at least 0.005\% share. Most data is in English; the large ``unknown'' category is partially made up of programming code.}
\label{tab:llama2-lang-share}
\begin{tabular}{ll|ll}
\toprule
\textbf{Language} & \textbf{Percent} & \textbf{Language} & \textbf{Percent} \\
\midrule
en & 89.70\% & uk & 0.07\% \\
unknown & 8.38\% & ko & 0.06\% \\
de & 0.17\% & ca & 0.04\% \\
fr & 0.16\% & sr & 0.04\% \\
sv & 0.15\% & id & 0.03\% \\
zh & 0.13\% & cs & 0.03\% \\
es & 0.13\% & fi & 0.03\% \\
ru & 0.13\% & hu & 0.03\% \\
nl & 0.12\% & no & 0.03\% \\
it & 0.11\% & ro & 0.03\% \\
ja & 0.10\% & bg & 0.02\% \\
pl & 0.09\% & da & 0.02\% \\
pt & 0.09\% & sl & 0.01\% \\
vi & 0.08\% & hr & 0.01\% \\
\bottomrule
\end{tabular}
\end{table}

\begin{table}[H]
\label{f1_scores}
\centering
\footnotesize
\caption{\textbf{F1 scores by evaluation language and fine tuned model.}
Rows report the evaluation language and the total number of labeled tweets used for evaluation (Size). Columns report average F1 scores across labels (pro immigration, anti immigration, neutral, unrelated) for four fine tuned models: English, English Spanish, Spanish, and Multilanguage, where Multilanguage was fine tuned on labeled data from all languages in the dataset. Korean was not included in any training set and was only used for evaluation. Within each language, the best F1 score across models is shown in bold.}
\label{tab:f1-by-language-model}
\begin{tabular}{lrrrrr}
\toprule
\textbf{Language} & \textbf{Size} & \multicolumn{4}{c}{\textbf{Model}} \\
\cmidrule(lr){3-6}
 &  & \textbf{English} & \textbf{English Spanish} & \textbf{Multilanguage} & \textbf{Spanish} \\
\midrule
English       & 375 & 0.691 & \textbf{0.732} & 0.684 & 0.627 \\
Spanish       & 250 & 0.714 & 0.779 & \textbf{0.791} & 0.765 \\
Turkish       & 325 & 0.630 & 0.544 & \textbf{0.700} & 0.531 \\
Arabic        & 225 & 0.837 & 0.836 & \textbf{0.843} & 0.830 \\
Italian       & 125 & 0.458 & 0.532 & \textbf{0.595} & 0.455 \\
Indonesian    & 25  & 0.859 & 0.899 & \textbf{0.958} & 0.882 \\
Hindi         & 25  & \textbf{0.783} & 0.656 & 0.718 & 0.656 \\
Hungarian     & 25  & 0.654 & 0.496 & \textbf{0.702} & 0.517 \\
Polish        & 25  & 0.546 & 0.500 & \textbf{0.630} & 0.523 \\
Portuguese    & 125 & 0.802 & 0.783 & \textbf{0.853} & 0.819 \\
French        & 125 & 0.683 & 0.673 & \textbf{0.692} & 0.665 \\
German        & 25  & 0.269 & \textbf{0.518} & 0.372 & 0.384 \\
Korean        & 70  & \textbf{0.922} & 0.901 & 0.912 & 0.894 \\
Multilingual  & 875 & 0.672 & 0.686 & \textbf{0.695} & 0.642 \\
\bottomrule
\end{tabular}
\end{table}

\begin{table}[H]
\centering
\footnotesize
\caption{\textbf{Weighted precision, recall, and F1 on the full test set by fine-tuned model.}
Metrics are computed across the four labels (pro-immigration, anti-immigration, neutral, unrelated) using the full test set. Weighted averages are reported to account for class imbalance. The table compares the original LLM fine-tuned models with their multilingual BERT (mBERT) counterparts. The best value in each column is shown in bold.}
\label{tab:overall-fine-tuned-model}
\begin{tabular}{lrrr}
\toprule
\textbf{Model} & \textbf{Precision} & \textbf{Recall} & \textbf{F1} \\
\midrule
English & 0.714 & 0.696 & 0.702 \\
English - mBERT & 0.584 & 0.608 & 0.584 \\
English Spanish & 0.708 & 0.721 & 0.696 \\
English-Spanish - mBERT & 0.650 & 0.653 & 0.647 \\
Multilanguage & \textbf{0.764} & \textbf{0.730} & \textbf{0.742} \\
Multilanguage - mBERT & 0.676 & 0.669 & 0.672 \\
Spanish & 0.693 & 0.683 & 0.663 \\
Spanish - mBERT & 0.584 & 0.620 & 0.587 \\
\bottomrule
\end{tabular}
\end{table}

\begin{table}[ht]
\centering
\footnotesize
\caption{Model type, parameter scale, inference speed, water usage, CO\textsubscript{2} emissions, and cost to classify 10 billion tweets}
\label{llm-resource-cost}
\resizebox{\textwidth}{!}{
\begin{tabular}{l l l r r r r r}
\toprule
\textbf{Provider} & \textbf{Model} & \textbf{Parameters} & \textbf{Speed}$^{\dagger}$ & \textbf{Energy} & \textbf{Water} & \textbf{CO\textsubscript{2}} & \textbf{Cost} \\
& & & (token per seconds) & (MWh) & (m\textsuperscript{3}) & (t) & (USD) \\
\midrule
\textbf{Meta} & \textbf{Llama 3.2 - FT} & \textbf{3B} & \textbf{3,854.4$^{\ddagger}$} & \textbf{28.5} & \textbf{14.3} & \textbf{0} & \textbf{\$ 2.9 k} \\
Meta & Llama 3.2 & 3B & 107$^{*}$            & 1026.7 & \hphantom{0}513.4 & \hphantom{0}0 & --- \\
Meta & Llama 3.3 & 70B & 87$^{*}$             & 1262.8 & \hphantom{0}631.4 & \hphantom{0}0 & --- \\
Meta & Llama 4 “Maverick” & 405B & 158$^{*}$ & \hphantom{0}695.3 & \hphantom{0}347.7 & \hphantom{0}0 & --- \\
\addlinespace
OpenAI & GPT-5.4 nano & --- & 200.8$^{*}$ & \hphantom{0}547.1 & 1883.2 & 193 & \$ 0.237 M \\
OpenAI & GPT-5.4 mini & --- & 168.0$^{*}$ & \hphantom{0}653.9 & 2250.8 & 231 & \$ 0.885 M \\
OpenAI & GPT-5.4 & --- & 83.5$^{*}$ & 1315.7 & 4528.6 & 464 & \$ 2.950 M \\
\addlinespace
Anthropic & Claude Haiku 4.5 & --- & 93.7$^{*}$ & 1172.5 & 3895.0 & 451 & \$ 1.170 M \\
Anthropic & Claude Sonnet 4.6 & --- & 59.6$^{*}$ & 1843.3 & 6123.5 & 710 & \$ 3.510 M \\
Anthropic & Claude Opus 4.6 & --- & 43.7$^{*}$ & 2514.0 & 8351.5 & 968 & \$ 5.850 M \\
\addlinespace
DeepSeek & DeepSeek Chat (V3.2) & 685B & 40$^{*}$ & 2746.5 & 19818.9 & 1648 & \$ 0.313 M \\
DeepSeek & DeepSeek Reasoner (V3.2) & 685B & 49$^{*}$ & 2242.1 & 16178.7 & 1345 & \$ 0.639 M \\
\addlinespace
xAI & Grok 4.20 & --- & 159.8$^{*}$ & \hphantom{0}687.5 & 2366.3 & 243 & \$ 2.300 M \\
\bottomrule
\end{tabular}}

\vspace{1mm}
\captionsetup{justification=raggedright,singlelinecheck=false}
\caption*{\scriptsize
\textbf{Notes:} Estimates assume classifying 10 billion tweets. Each tweet uses a 76-token prompt plus an average tweet length of 36 tokens per tweet, totalling 112 input tokens while output token is just 1; overall inference therefore processes 1.12 trillion input tokens and 10 billion output tokens, or 1.13 trillion total tokens. Fine-tuning is simulated across four models trained on a combined 229 500 tokens.
In bold on top, Llama 3.2 - FT is one of our fine-tuned model based on Llama 3.2 - 3B open-source model developed by Meta.
\textbf{Parameters}: Parameter values marked \(^{\ast}\) are non-official or externally reported where vendors do not publish a current official parameter count. OpenAI, Anthropic, and xAI do not currently publish official public parameter counts for the models listed here. DeepSeek V3.2 is reported by Artificial Analysis as a 685B-parameter model with 37B active parameters.
\textbf{Speed}: Tokens-per-second (TPS) for our fine-tuned Llama 3.2 3B model comes from our own benchmark on a single NVIDIA A100-80 GB running 4-bit quantisation, whereas all other TPS figures are taken from \textit{artificialanalysis.com}. For OpenAI and Anthropic, we use the provider benchmark pages and report the vendor’s own provider speed: GPT-5.4 nano (OpenAI 200.8 t/s), GPT-5.4 mini (OpenAI 168.0 t/s), GPT-5.4 (OpenAI 83.5 t/s), Claude Haiku 4.5 (Anthropic 93.7 t/s), Claude Sonnet 4.6 (Anthropic 59.6 t/s), and Claude Opus 4.6 (Anthropic 43.7 t/s). For DeepSeek, we use the Artificial Analysis model overview pages for DeepSeek V3.2 (Non-reasoning) and DeepSeek V3.2 (Reasoning), which report 40 t/s and 49 t/s respectively. For xAI, we use the Grok 4.20 provider benchmark page, which reports xAI at 159.8 t/s. \textbf{Energy} (MWh) follows \(\text{Energy}=\tfrac{\text{tokens}}{\text{TPS}}\times\tfrac{0.35\ \text{kW}}{3600}\) with a 0.35 kW average GPU+host draw. The constant 0.35 kW is derived from the NVIDIA A100-80 GB PCIe product brief’s 300 W board TDP (NVIDIA, 2023) plus $\approx$50 W of host-side overhead for CPU, memory, networking, cooling, and PSU losses observed in single-GPU inference servers, giving 350 W total.
\textbf{Water} (m\(^{3}\)) uses Eq.~3 of Jegham \textit{et~al.} (2025) \cite{Jegham2025}: \(\text{Water}=\text{Energy}\,(\text{WUE}_{\text{site}}+\text{WUE}_{\text{source}})\), where \emph{WUE} is water-usage effectiveness in litres kWh\(^{-1}\) and is set at 3.442 for Azure, 3.322 for AWS, 7.216 for DeepSeek, and capped at 0.5 for MGHPCC (the Massachusetts Green High-Performance Computing Center, a hydro-powered academic datacentre in Holyoke, MA). \textbf{CO\(_2\)}: Carbon emissions apply Eq.~4 of Jegham \textit{et~al.} (2025) \cite{Jegham2025}: \(\text{CO}_{2}=\text{Energy}\times\text{CIF}\), where CIF (Carbon Intensity Factor) is the average life-cycle CO\(_2\) released per kilowatt-hour of electricity consumed (kg kWh\(^{-1}\)) for a provider’s data-centre supply. We use CIF values of 0.3528 (Azure), 0.385 (AWS), and 0.600 (DeepSeek); MGHPCC’s \(\ge\)90 \% hydro grid gives an effective CIF near zero, so our fine-tuned model runs are treated as carbon-free.
\textbf{Cost}: we use the following current public API input/output rates (USD per million tokens): GPT-5.4 nano 0.20/1.25, GPT-5.4 mini 0.75/4.50, GPT-5.4 2.50/15.00, Claude Haiku 4.5 1.00/5.00, Claude Sonnet 4.6 3.00/15.00, Claude Opus 4.6 5.00/25.00, DeepSeek Chat 0.27/1.10, DeepSeek Reasoner 0.55/2.19, and Grok 4.20 2.00/6.00. Thus, for example, Claude Opus 4.6 inference costs \(1.12\times10^{6}\!\times\$5.00+10^{4}\!\times\$25.00=\$5.85\) M, whereas self-hosted Llama 3.2 3B incurs only electricity: 28.5 MWh \(\times\$0.10\)=\$2 850. All commercial-model prices reflect the official vendor pricing pages accessed in April 2026. All numeric values are rounded to one decimal place (speed, energy, water) or to the nearest tonne / \$1 000 (CO\(_2\), cost).}
\end{table}

\begin{table}[H]
\centering
\footnotesize
\setlength{\tabcolsep}{3pt}
\caption{\textbf{Quantized and unquantized F1 scores across main evaluation datasets by fine tuned model.}
Rows report the evaluation dataset. For English, Spanish, and Multilingual, quantized scores are taken from the main F1 table. Within each model, the table reports the quantized F1 score, the unquantized F1 score, and the percentage difference computed as $(\text{Unquantized} - \text{Quantized}) / \text{Quantized} \times 100$. The bottom row reports the mean percentage difference across datasets for each model.}
\label{tab:f1-quantized-unquantized}
\begin{tabular}{lrrrrrr}
\toprule
\textbf{Dataset} & \multicolumn{3}{c}{\textbf{English}} & \multicolumn{3}{c}{\textbf{English Spanish}} \\
\cmidrule(lr){2-4} \cmidrule(lr){5-7}
 & \textbf{Quantized} & \textbf{Unquantized} & \textbf{\% diff.} & \textbf{Quantized} & \textbf{Unquantized} & \textbf{\% diff.} \\
\midrule
English          & 0.691 & 0.728 & +5.4\% & 0.732 & 0.735 & +0.4\% \\
Spanish          & 0.714 & 0.745 & +4.3\% & 0.779 & 0.785 & +0.8\% \\
English Spanish  & 0.713 & 0.736 & +3.1\% & 0.743 & 0.758 & +1.9\% \\
Multilingual     & 0.672 & 0.693 & +3.1\% & 0.686 & 0.716 & +4.4\% \\
\midrule
Mean \% diff.    &       &       & +4.0\% &       &       & +1.9\% \\
\midrule
\textbf{Dataset} & \multicolumn{3}{c}{\textbf{Multilingual}} & \multicolumn{3}{c}{\textbf{Spanish}} \\
\cmidrule(lr){2-4} \cmidrule(lr){5-7}
 & \textbf{Quantized} & \textbf{Unquantized} & \textbf{\% diff.} & \textbf{Quantized} & \textbf{Unquantized} & \textbf{\% diff.} \\
\midrule
English          & 0.684 & 0.730 & +6.7\% & 0.627 & 0.643 & +2.6\% \\
Spanish          & 0.791 & 0.776 & -1.9\% & 0.765 & 0.767 & +0.3\% \\
English Spanish  & 0.740 & 0.747 & +1.0\% & 0.652 & 0.662 & +1.6\% \\
Multilingual     & 0.695 & 0.715 & +2.9\% & 0.642 & 0.655 & +2.0\% \\
\midrule
Mean \% diff.    &       &       & +2.2\% &       &       & +1.6\% \\
\bottomrule
\end{tabular}
\end{table}

\subsection*{Model Specifications}

\subsection*{Modelling the LLM performances}
The logistic regression model is expressed as follows:

\begin{equation}
\resizebox{\textwidth}{!}{$
\log\left( \frac{\Pr(\text{Correct} = 1)}{\Pr(\text{Correct} = 0)} \right) = \beta_0 + \beta_1 \cdot \text{Model} + \beta_2 \cdot \text{Language} + \beta_3 \cdot \text{Train\_Test} + \beta_4 \cdot \text{TranslationQuality} + \beta_5 \cdot \text{Label} + \epsilon
$}
\end{equation}

The variable Correct is a binary indicator equal to 1 if the model’s predicted label matches the human-assigned label for the tweet, and 0 otherwise.  $\beta_0$ is the intercept, representing the baseline log odds of a correct classification when all predictors are at their reference levels, meaning the model is fine tuned on English data, applied to untranslated tweets labeled as neutral, written in English, and belonging to the training set. $\beta_1$ is the effect of the fine-tuned model type on the log-odds of a correct prediction, $\beta_2$ is the effect of the language in which the tweet is written, and $\beta_3$ is the effect of whether the observation comes from the training or testing set, as indicated by the variable Train/Test. $\beta_4$ is the effect of the presence and quality of translation, captured by TranslationQuality, and $\beta_5$ is the effect of the type of immigration-related label assigned to the tweet (e.g., pro-immigration, anti-immigration, unrelated). Finally, $\epsilon$ is the error term, capturing residual variation not explained by the model.

\subsection*{Model Specification with Interaction Terms}

The logistic regression model with interaction terms between \texttt{Model} and \texttt{Language} is specified as follows:

\begin{equation}
\resizebox{\textwidth}{!}{%
$\displaystyle
\log\left( \frac{\Pr(\text{Correct} = 1)}{\Pr(\text{Correct} = 0)} \right) = 
\beta_0 
+ \beta_1 \cdot \text{Model} 
+ \beta_2 \cdot \text{Language} 
+ \beta_3 \cdot \text{Train\_Test} 
+ \beta_4 \cdot \text{TranslationQuality} 
+ \beta_5 \cdot \text{Label} 
+ \beta_6 \cdot (\text{Model} \times \text{Language}) 
+ \epsilon
$}
\end{equation}

The variable \texttt{Correct} is a binary indicator that takes the value 1 if the model's predicted label matches the human-assigned label for the tweet, and 0 otherwise. In the model, $\beta_0$ denotes the intercept, representing the baseline log-odds of a correct classification. The coefficient $\beta_1$ captures the main effect of the type of fine-tuned model on the likelihood of a correct prediction, while $\beta_2$ reflects the influence of the tweet’s language. The variable \texttt{Train/Test}, associated with $\beta_3$, indicates whether the observation comes from the training or test set. Translation quality, coded as \texttt{TranslationQuality} and including categories such as Good, Bad, or Unknown, is represented by $\beta_4$. The coefficient $\beta_5$ accounts for the tweet’s assigned label category (\texttt{Label}), which distinguishes between anti-immigration, pro-immigration, and unrelated content. Importantly, $\beta_6$ captures the interaction between the model and language, allowing for heterogeneity in model performance across languages. Finally, $\epsilon$ denotes the error term, representing variation not explained by the model.


\subsubsection*{Model 1: Main Effects Only}
Model 1 tests how well different models perform overall and how factors like language, label type, and translation affect classification accuracy. It provides a baseline understanding of the main drivers of model performance. The model estimates the log-odds that a single tweet is correctly classified, based on the type of LLM used (\texttt{Model}), the tweet’s label as annotated by a human (\texttt{Label}; e.g., pro-immigration, anti-immigration, or unrelated), the language in which the tweet is written (\texttt{Language}; e.g., Turkish, Spanish), whether the tweet belongs to the training or test split (\texttt{Test Set (vs. Train)}), and the quality of translation if the tweet was translated (\texttt{TranslationQuality}).


\begin{equation}
\label{eq:model1}
\resizebox{\textwidth}{!}{$
\log\left( \frac{\Pr(\text{Correct} = 1)}{\Pr(\text{Correct} = 0)} \right) = \beta_0 + \beta_1 \cdot \text{Model} + \beta_2 \cdot \text{Label} + \beta_3 \cdot \text{Language} + \beta_4 \cdot \text{Train\_Test} + \beta_5 \cdot \text{TranslationQuality} + \epsilon
$}
\end{equation}


\begin{table}[H]
\centering
\footnotesize
\caption{\textbf{Model 1: Logistic Regression Coefficients (Log-Odds)}}
\begin{tabular}{lrrr}
\hline
\textbf{Variable} & \textbf{Estimate} & \textbf{Std. Error} & \textbf{p-value} \\
\hline
\multicolumn{4}{l}{} \\
Intercept & 0.53301 & 0.04129 & $<$ 2e-16 *** \\
\multicolumn{4}{l}{} \\
Model: English-Spanish & 0.27960 & 0.03840 & $<$ 3.30e-13 *** \\
Model: Multilanguage   & 0.26335 & 0.03833 & $<$ 6.37e-12 *** \\
Model: Spanish         & -0.21494 & 0.03675 & $<$ 4.98e-8 *** \\

\multicolumn{4}{l}{\textit{Label (ref: Neutral)}} \\
Label: Unrelated          & 1.57870 & 0.03693 & $<$ 2e-16 *** \\
Label: Anti-immigration   & 0.21475 & 0.04049 & $<$ 1.13e-7 *** \\
Label: Pro-immigration    & 0.22177 & 0.04028 & $<$ 3.69e-8 *** \\

\multicolumn{4}{l}{\textit{Language (ref: English)}} \\
Language: Arabic      & -0.40770 & 0.06479 & $<$ 3.13e-8 *** \\
Language: French      & -0.63238 & 0.06418 & $<$ 2e-16 *** \\
Language: German      & -0.67239 & 0.07439 & $<$ 2e-16 *** \\
Language: Hindi       & -0.38607 & 0.08903 & $<$ 1.45e-4 *** \\
Language: Hungarian   & -0.86495 & 0.07861 & $<$ 2e-16 *** \\
Language: Indonesian  & 0.04980  & 0.10677 & 0.64089 \\
Language: Italian     & -0.70959 & 0.06403 & $<$ 2e-16 *** \\
Language: Korean      & 0.59410  & 0.21986 & 0.00689 ** \\
Language: Polish      & -1.03426 & 0.07744 & $<$ 2e-16 *** \\
Language: Portuguese  & -0.19452 & 0.07591 & 0.01039 * \\
Language: Spanish     & -0.32283 & 0.03497 & $<$ 2e-16 *** \\
Language: Turkish     & -0.72879 & 0.05235 & $<$ 2e-16 *** \\

\multicolumn{4}{l}{\textit{Other Controls}} \\
Test Set (vs. Train)              & -0.23528 & 0.02881 & $<$ 3.14e-15 *** \\
Translation Quality: Bad          & 0.04676  & 0.16514 & 0.77704 \\
Translation Quality: Good         & -0.38126 & 0.06473 & $<$ 3.86e-8 *** \\
Translation Quality: Unknown      & -0.68046 & 0.14026 & $<$ 1.23e-6 *** \\
\hline
\end{tabular}
\vspace{1mm}
\captionsetup{justification=raggedright,singlelinecheck=false}
\caption*{\scriptsize \textit{Note:} Regression results without interaction terms. Significance codes: *** p$<$0.001, ** p$<$0.01, * p$<$0.05.}
\label{tab:main_effects_model}
\end{table}

\subsubsection*{Model 2: Interaction Between Model and Label}
Model 2 explores whether some models are better at handling specific types of content (eg. pro- or anti-immigration content). It tests how accuracy changes across the type of fine-tuned LLM depending on the kind of label being predicted. Specifically, Model 2 examines how classification accuracy varies by label category (eg. pro-immigration, anti-immigration) by including interaction terms between \texttt{Model} type and \texttt{Label}. The model also controls for the language of the tweet via \texttt{Language} (e.g., Turkish, Spanish), \texttt{Train\_Test} (indicating whether the tweet is in the training or test split), and \texttt{TranslationQuality} (e.g., good, bad, or unknown).

\begin{equation}
\label{eq:model_label_interaction}
\resizebox{\textwidth}{!}{$
\log\left( \frac{\Pr(\text{Correct} = 1)}{\Pr(\text{Correct} = 0)} \right) =
\beta_0 +
\beta_1 \cdot (\text{Model} \times \text{Label}) +
\beta_2 \cdot \text{Language} +
\beta_3 \cdot \text{Train\_Test} +
\beta_4 \cdot \text{TranslationQuality} + \epsilon
$}
\end{equation}


\begin{table}[H]
\centering
\footnotesize
\caption{\textbf{Model 2: Logistic Regression Coefficients (Log-Odds)}}
\begin{tabular}{lrrr}
\hline
\textbf{Variable} & \textbf{Estimate} & \textbf{Std. Error} & \textbf{p-value} \\
\hline
\multicolumn{4}{l}{} \\
Intercept & 0.74766 & 0.05769 & $<$ 2e-16 *** \\

\multicolumn{4}{l}{\textit{Main Effects}} \\
Model: English-Spanish & -0.32094 & 0.07965 & $<$ 5.59e-5 *** \\
Model: Multilanguage   & -0.09746 & 0.07995 & 0.22288 \\
Model: Spanish         & -0.05920 & 0.08006 & 0.45960 \\
Label: Anti-immigration & 0.55371 & 0.07599 & $<$ 3.18e-13 *** \\
Label: Pro-immigration  & 0.06383 & 0.07401 & 0.38845 \\
Label: Unrelated        & 1.03457 & 0.06353 & $<$ 2e-16 *** \\
Language: Arabic       & -0.44719 & 0.06681 & $<$ 2.18e-10 *** \\
Language: French       & -0.68573 & 0.06632 & $<$ 2e-16 *** \\
Language: German       & -0.72643 & 0.07629 & $<$ 2e-16 *** \\
Language: Hindi        & -0.40824 & 0.09073 & $<$ 6.81e-6 *** \\
Language: Hungarian    & -0.92702 & 0.08054 & $<$ 2e-16 *** \\
Language: Indonesian   & 0.04013  & 0.10897 & 0.71271 \\
Language: Italian      & -0.76066 & 0.06581 & $<$ 2e-16 *** \\
Language: Korean       & 0.57407  & 0.22254 & 0.00989 ** \\
Language: Polish       & -1.11436 & 0.07995 & $<$ 2e-16 *** \\
Language: Portuguese   & -0.21659 & 0.07817 & 0.00559 ** \\
Language: Spanish      & -0.34896 & 0.03613 & $<$ 2e-16 *** \\
Language: Turkish      & -0.77071 & 0.05377 & $<$ 2e-16 *** \\
Test Set (vs. Train)   & -0.24988 & 0.02965 & $<$ 2e-16 *** \\
Translation Quality: Bad     & 0.09814  & 0.15943 & 0.53819 \\
Translation Quality: Good    & -0.34752 & 0.06269 & $<$ 2.96e-8 *** \\
Translation Quality: Unknown & -0.52834 & 0.13596 & $<$ 1.02e-4 *** \\

\multicolumn{4}{l}{\textit{Interaction Effects (Model $\times$ Label)}} \\
English-Spanish $\times$ Anti-immigration & -0.45531 & 0.11133 & $<$ 4.32e-5 *** \\
Multilanguage $\times$ Anti-immigration   & 0.19795  & 0.11451 & 0.08386 . \\
Spanish $\times$ Anti-immigration         & -1.09440 & 0.11197 & $<$ 2e-16 *** \\
English-Spanish $\times$ Pro-immigration  & 0.66239  & 0.11167 & $<$ 2.99e-6 *** \\
Multilanguage $\times$ Pro-immigration    & 1.62200  & 0.12667 & $<$ 2e-16 *** \\
Spanish $\times$ Pro-immigration          & -1.19599 & 0.11128 & $<$ 2e-16 *** \\
English-Spanish $\times$ Share Unrelated        & 1.75508  & 0.10860 & $<$ 2e-16 *** \\
Multilanguage $\times$ Share Unrelated          & 0.11917  & 0.09469 & 0.20819 \\
Spanish $\times$ Share Unrelated                & 0.93977  & 0.10114 & $<$ 2e-16 *** \\
\hline
\end{tabular}
\vspace{1mm}
\captionsetup{justification=raggedright,singlelinecheck=false}
\caption*{\scriptsize \textit{Note:} Logistic regression results estimating the probability of correct classification based on model, label, and their interaction. Significance codes: *** p$<$0.001, ** p$<$0.01, * p$<$0.05, . p$<$0.1.}
\label{tab:model_label_interaction}
\end{table}

\subsubsection*{Model 3: Interaction Between Model and Language}

Model 3 examines whether LLM accuracy changes across languages (eg. Spanish, German) of the humanly annotead tweets. In details, Model 3 includes an interaction term between \texttt{Model} and \texttt{Language} and it expands the baseline Model 1 by retaining all other variables from Model 1.

\begin{equation}
\label{eq:model3}
\resizebox{\textwidth}{!}{$
\log\left( \frac{\Pr(\texttt{Correct} = 1)}{\Pr(\texttt{Correct} = 0)} \right) = \beta_0 + \beta_1 \cdot (\texttt{Model} \times \texttt{Language}) + \beta_2 \cdot \texttt{Label} + \beta_3 \cdot \texttt{Train\_Test} + \beta_4 \cdot \texttt{TranslationQuality} + \epsilon
$}
\end{equation}


\begin{table}[H]
\centering
\footnotesize
\caption{\textbf{Model 3: Logistic Regression Coefficients (Log-Odds)}}
\begin{tabular}{lrrr}
\hline
\textbf{Variable} & \textbf{Estimate} & \textbf{Std. Error} & \textbf{p-value} \\
\hline
\multicolumn{4}{l}{} \\
Intercept & 0.83547 & 0.05407 & $<$ 2e-16 *** \\

\multicolumn{4}{l}{\textit{Main Effects}} \\
Model: English-Spanish & 0.24164 & 0.06933 & 0.00049 *** \\
Model: Multilanguage   & -0.16966 & 0.06560 & 0.00971 ** \\
Model: Spanish         & -0.87078 & 0.06220 & $<$ 2e-16 *** \\
Language: Arabic       & -0.71633 & 0.11853 & $<$ 1.51e-8 *** \\
Language: French       & -0.97501 & 0.11759 & $<$ 2e-16 *** \\
Language: German       & -1.03035 & 0.13179 & $<$ 5.36e-15 *** \\
Language: Hindi        & -0.57349 & 0.15825 & 0.00029 *** \\
Language: Hungarian    & -1.39791 & 0.14315 & $<$ 2e-16 *** \\
Language: Indonesian   & -0.74985 & 0.16431 & $<$ 5.02e-6 *** \\
Language: Italian      & -1.15841 & 0.11738 & $<$ 2e-16 *** \\
Language: Korean       & 0.34114 & 0.43740 & 0.43543 \\
Language: Polish       & -1.35079 & 0.14297 & $<$ 2e-16 *** \\
Language: Portuguese   & -0.74470 & 0.13037 & $<$ 1.12e-7 *** \\
Language: Spanish      & -0.94583 & 0.06693 & $<$ 2e-16 *** \\
Language: Turkish      & -0.96396 & 0.09761 & $<$ 2e-16 *** \\
Label: Unrelated       & 1.59632 & 0.03719 & $<$ 2e-16 *** \\
Label: Anti-immigration & 0.21947 & 0.04079 & $<$ 7.44e-8 *** \\
Label: Pro-immigration  & 0.22459 & 0.04063 & $<$ 3.24e-8 *** \\
Test Set (vs. Train)    & -0.23402 & 0.02899 & $<$ 7e-15 *** \\
Translation Quality: Bad     & 0.18462 & 0.16596 & 0.26593 \\
Translation Quality: Good    & -0.17703 & 0.06793 & 0.00916 ** \\
Translation Quality: Unknown & -0.46301 & 0.15715 & 0.00322 ** \\

\multicolumn{4}{l}{\textit{Interaction Effects (Model \texttimes{} Language)}} \\
English-Spanish $\times$ Arabic     & -0.13626 & 0.17810 & 0.44422 \\
Multilanguage $\times$ Arabic       & 0.35275  & 0.17829 & 0.04787 * \\
Spanish $\times$ Arabic             & 0.80012  & 0.17218 & $<$ 3.37e-6 *** \\
English-Spanish $\times$ French     & -0.22181 & 0.17753 & 0.21149 \\
Multilanguage $\times$ French       & 0.59752  & 0.17971 & 0.00088 *** \\
Spanish $\times$ French             & 0.83021  & 0.17457 & $<$ 1.98e-6 *** \\
English-Spanish $\times$ German     & -0.18031 & 0.20483 & 0.37872 \\
Multilanguage $\times$ German       & 0.73363  & 0.20859 & 0.00044 *** \\
Spanish $\times$ German             & 0.71269  & 0.20217 & 0.00042 *** \\
English-Spanish $\times$ Hindi      & -0.43905 & 0.24097 & 0.06846 . \\
Multilanguage $\times$ Hindi        & 0.03451  & 0.24187 & 0.88654 \\
Spanish $\times$ Hindi              & 0.79986  & 0.24310 & 0.00100 ** \\
English-Spanish $\times$ Hungarian  & -0.05599 & 0.21602 & 0.79546 \\
Multilanguage $\times$ Hungarian    & 1.04560  & 0.22558 & $<$ 3.57e-6 *** \\
Spanish $\times$ Hungarian          & 1.05643  & 0.21385 & $<$ 7.81e-7 *** \\
English-Spanish $\times$ Indonesian & 0.94326  & 0.32887 & 0.00413 ** \\
Multilanguage $\times$ Indonesian   & 1.13799  & 0.30831 & 0.00022 *** \\
Spanish $\times$ Indonesian         & 1.44188  & 0.27838 & $<$ 2.22e-7 *** \\
English-Spanish $\times$ Italian    & -0.06897 & 0.17688 & 0.69660 \\
Multilanguage $\times$ Italian      & 0.77518  & 0.17862 & $<$ 1.43e-5 *** \\
Spanish $\times$ Italian            & 0.96861  & 0.17401 & $<$ 2.60e-6 *** \\
English-Spanish $\times$ Korean     & -0.03758 & 0.64417 & 0.95348 \\
Multilanguage $\times$ Korean       & -0.00619 & 0.59769 & 0.99173 \\
Spanish $\times$ Korean             & 0.87078  & 0.61696 & 0.15812 \\
English-Spanish $\times$ Polish     & -0.33593 & 0.21419 & 0.11679 \\
Multilanguage $\times$ Polish       & 0.80255  & 0.22109 & 0.00028 *** \\
Spanish $\times$ Polish             & 0.59402  & 0.21151 & 0.00498 ** \\
English-Spanish $\times$ Portuguese & 0.19368  & 0.20851 & 0.35296 \\
Multilanguage $\times$ Portuguese   & 0.89188  & 0.21770 & $<$ 4.19e-5 *** \\
Spanish $\times$ Portuguese         & 1.03750  & 0.19858 & $<$ 1.75e-7 *** \\
English-Spanish $\times$ Spanish    & 0.43262  & 0.10153 & $<$ 2.03e-5 *** \\
Multilanguage $\times$ Spanish      & 0.67226  & 0.09775 & $<$ 6.10e-9 *** \\
Spanish $\times$ Spanish            & 1.34904  & 0.09538 & $<$ 2e-16 *** \\
English-Spanish $\times$ Turkish    & -0.40753 & 0.14027 & 0.00367 ** \\
Multilanguage $\times$ Turkish      & 0.56074  & 0.14251 & $<$ 8.33e-5 *** \\
Spanish $\times$ Turkish            & 0.62690  & 0.13657 & $<$ 4.42e-6 *** \\
\hline
\end{tabular}
\vspace{1mm}
\captionsetup{justification=raggedright,singlelinecheck=false}
\caption*{\scriptsize \textit{Note:} Significance codes: *** p$<$0.001, ** p$<$0.01, * p$<$0.05, . p$<$0.1.}
\label{tab:model_language_interaction}
\end{table}

\subsubsection*{Model 4: Interaction Between Model and Share of Unrelated Content}
Model 4 investigates how the presence of unrelated content to immigration affects LLMs accuracy. This model extends the baseline Model 1 by including the interaction terms between model type and the share of unrelated tweets.

\begin{equation}\label{eq:model_shareunrelated_language}
\resizebox{\textwidth}{!}{$
\log\!\left( \frac{\Pr(\text{Correct}=1)}{\Pr(\text{Correct}=0)} \right) =
  \beta_0 +
  \beta_1 \cdot (\text{Model} \times \text{Share\_Unrelated}) +
  \beta_2 \cdot (\text{Model} \times \text{Language}) +
  \beta_3 \cdot \text{Language} +
  \beta_4 \cdot \text{Train\_Test} +
  \beta_5 \cdot \text{TranslationQuality} + \epsilon
$}
\end{equation}

\begin{table}[H]
\centering
\footnotesize
\caption{\textbf{Model 4 – Logistic Regression Coefficients (Log-Odds)}}
\begin{tabular}{lrrr}
\hline
\textbf{Variable} & \textbf{Estimate} & \textbf{Std. Error} & \textbf{p-value} \\
\hline
(Intercept) & -0.556 & 0.291 & 0.056 . \\
\multicolumn{4}{l}{\textit{Main Effects}} \\
Model: English–Spanish & 0.420 & 0.465 & 0.366 \\
Model: Multilanguage & 1.020 & 0.477 & 0.032 * \\
Model: Spanish & -1.052 & 0.454 & 0.021 * \\
Language: Arabic & -1.475 & 0.235 & $<$0.001 *** \\
Language: French & -0.608 & 0.148 & $<$0.001 *** \\
Language: German & -0.290 & 0.201 & 0.149 \\
Language: Hindi & -1.598 & 0.304 & $<$0.001 *** \\
Language: Hungarian & -1.586 & 0.188 & $<$0.001 *** \\
Language: Indonesian & -2.231 & 0.378 & $<$0.001 *** \\
Language: Italian & -0.673 & 0.159 & $<$0.001 *** \\
Language: Korean & -1.200 & 0.541 & 0.026 * \\
Language: Polish & -1.438 & 0.187 & $<$0.001 *** \\
Language: Portuguese & -1.738 & 0.248 & $<$0.001 *** \\
Language: Spanish & -1.330 & 0.135 & $<$0.001 *** \\
Language: Turkish & -1.149 & 0.125 & $<$0.001 *** \\
Share Unrelated & 4.661 & 0.665 & $<$0.001 *** \\
Test Set (vs. Train) & -0.216 & 0.040 & $<$0.001 *** \\
Translation Quality: Bad & 0.310 & 0.162 & 0.055 . \\
Translation Quality: Good & -0.183 & 0.073 & 0.012 * \\
Translation Quality: Unknown & -0.415 & 0.173 & 0.016 * \\
\multicolumn{4}{l}{\textit{Model × Language Interactions}} \\
English–Spanish × Arabic & -0.001 & 0.392 & 0.999 \\
Multilanguage × Arabic & 1.133 & 0.409 & 0.006 ** \\
Spanish × Arabic & 0.522 & 0.380 & 0.169 \\
English–Spanish × French & -0.222 & 0.225 & 0.322 \\
Multilanguage × French & 0.307 & 0.225 & 0.173 \\
Spanish × French & 0.821 & 0.221 & 0.000 *** \\
English–Spanish × German & -0.294 & 0.332 & 0.377 \\
Multilanguage × German & 0.129 & 0.341 & 0.706 \\
Spanish × German & 0.729 & 0.326 & 0.025 * \\
English–Spanish × Hindi & -0.298 & 0.486 & 0.539 \\
Multilanguage × Hindi & 0.959 & 0.495 & 0.053 . \\
Spanish × Hindi & 0.484 & 0.482 & 0.316 \\
English–Spanish × Hungarian & -0.017 & 0.296 & 0.954 \\
Multilanguage × Hungarian & 1.174 & 0.310 & 0.000 *** \\
Spanish × Hungarian & 0.916 & 0.292 & 0.002 ** \\
English–Spanish × Indonesian & 1.161 & 0.676 & 0.086 . \\
Multilanguage × Indonesian & 2.518 & 0.673 & 0.000 *** \\
Spanish × Indonesian & 1.095 & 0.621 & 0.078 . \\
English–Spanish × Italian & -0.066 & 0.250 & 0.792 \\
Multilanguage × Italian & 0.397 & 0.254 & 0.118 \\
Spanish × Italian & 0.978 & 0.244 & 0.000 *** \\
English–Spanish × Korean & 0.178 & 0.826 & 0.829 \\
Multilanguage × Korean & 1.351 & 0.801 & 0.092 . \\
Spanish × Korean & 0.491 & 0.798 & 0.538 \\
English–Spanish × Polish & -0.328 & 0.291 & 0.259 \\
Multilanguage × Polish & 0.897 & 0.302 & 0.003 ** \\
Spanish × Polish & 0.455 & 0.286 & 0.112 \\
English–Spanish × Portuguese & 0.377 & 0.413 & 0.362 \\
Multilanguage × Portuguese & 1.709 & 0.434 & 0.000 *** \\
Spanish × Portuguese & 0.905 & 0.400 & 0.023 * \\
English–Spanish × Spanish & 0.431 & 0.209 & 0.039 * \\
Multilanguage × Spanish & 0.994 & 0.209 & 0.000 *** \\
Spanish × Spanish & 1.097 & 0.200 & 0.000 *** \\
English–Spanish × Turkish & -0.367 & 0.188 & 0.051 . \\
Multilanguage × Turkish & 0.674 & 0.190 & 0.000 *** \\
Spanish × Turkish & 0.427 & 0.182 & 0.019 * \\
\multicolumn{4}{l}{\textit{Model × Share Unrelated Interactions}} \\
English–Spanish × Share Unrelated & -0.431 & 1.056 & 0.683 \\
Multilanguage × Share Unrelated & -2.740 & 1.088 & 0.012 * \\
Spanish × Share Unrelated & 0.605 & 1.036 & 0.559 \\
\hline
\end{tabular}
\vspace{1mm}
\captionsetup{justification=raggedright,singlelinecheck=false}
\caption*{\scriptsize \textit{Note:} Logistic regression results from Model 4, including interaction terms between model type, language, and the share of unrelated tweets. Significance codes: *** p$<$0.001, ** p$<$0.01, * p$<$0.05, . p$<$0.1.}
\label{tab:model_shareunrelated_interaction}
\end{table}
